# Supplementary material for: Increased thermal suitability elevates the risk of dengue transmission across the mid hills of Nepal
Source: PLoS One. 2025 Apr 24;20(4):e0322031. doi: 10.1371/journal.pone.0322031 (PMC12021130; doi:10.1371/journal.pone.0322031)
Supplement: S1 Table — (XLSX) [file pone.0322031.s001.xlsx]

## Sheet: 5km_VL_point33
lon	lat
81.6145	27.7172
84.4385	27.6706
83.4323	27.6866
84.3542	27.5291
82.4753	28
85.1517	27.7152
84.8985	27.9711
87.3215	26.9835
80.6216	28.6852
80.1851	28.9639
85.3166	27.7346
85.3214	27.6581
85.0306	27.4347
87.4604	26.6799
84.059	27.6572
85.2391	27.8327
84.8844	27.0158
83.9856	28.2096
85.2988	28.1115
83.3789	27.5329
84.2279	27.9447
84.2805	27.9817
87.5791	27.1998
84.8573	26.9925
85.0281	27
85.3431	27.6808
84.2394	27.8321
85.238	27.8341
85.3009	28.058
85.0261	27.3965
85.0117	28.1133
85.0831	27.8331
86.6549	27.6603
85.2875	27.8052
86.1941	27.4294
85.8925	27.024
84.0236	27.4256
84.9695	27.0147
82.5923	28.3444
84.1852	28.3057
86.03	27.05
80.1184	28.9271
80.3214	28.9296
80.3214	28.8371
80.8989	28.8312
80.6106	28.7887
80.4898	28.7704
80.5748	28.7104
81.0648	28.6921
80.4398	28.6804
81.6256	28.5779
81.3264	28.4537
81.5289	28.2562
83.9389	28.2529
81.4489	28.2479
82.2914	28.1221
81.6292	28.0734
82.4739	28.0262
82.5048	27.8079
84.4906	27.7804
84.5498	27.7704
84.3648	27.7287
84.2123	27.7162
83.9998	27.6671
84.5656	27.6162
84.6164	27.6446
84.1631	27.6371
83.6456	27.6271
83.9523	27.6162
84.3648	27.5879
84.4998	27.5837
84.7839	27.5579
83.0473	27.5521
83.4507	27.5152
82.7939	27.5096
83.4698	27.4779
83.7781	27.4754
83.9056	27.4579
84.3439	27.4471
84.4281	27.4037
84.8923	27.3437
85.1273	27.2071
84.7056	27.1971
84.9923	27.1904
84.9139	27.1696
84.7864	27.1037
85.5714	27.0921
85.3456	27.0629
84.8331	27.0229
85.3239	27.0454
85.0081	27.0321
85.2773	26.9596
88.1531	26.7529
88.0398	26.7237
88.1714	26.7204
87.7006	26.6729
88.1206	26.6621
88.1589	26.6696
87.6948	26.6662
87.9839	26.6454
88.0273	26.6412
88.1014	26.5412
86.8448	26.5054
87.2839	26.4804
85.4516	27.1431
87.9167	26.5833
85.223	27.4544
84.9	27.9148
82.3018	27.9904
85.5612	26.9627
84.6257	27.9973
85.0649	27.1341
84	28.3333
82.9167	27.6667
81.2519	29.0396
85.9202	27.0558
83.5394	27.8353
82.8836	28.1246
83.1014	27.9596
83.0692	28.0343
83.1181	27.8752
82.5034	27.9464
82.358	28.0424
82.5074	27.8509
83.3156	27.9889
81.2355	29.1748
83.3794	28.2132
80.1589	29.0079
83.4503	27.7607
83.527	27.8327
83.463	27.8579
85.8943	27.245
83.4109	27.7163
83.384	27.6599
83.4573	27.6342
83.5077	27.5865
86.0633	26.8366
85.9069	26.9907
81.6197	28.6216
81.678	28.1932
84.953	27.8571
84.9706	27.4576
87.2849	26.8167
87.2876	26.7035
87.2569	26.8348
83.0571	27.6494
83.2073	27.6794
83.1571	27.635
83.1564	27.7025
